# Supplementary material for: Nanomechanical Characterization of E-Cigarette-Induced Lung Endothelial Dysfunction: Roles of Cortactin and Mitochondrial Reactive Oxygen Species
Source: Int J Mol Sci. 2025 Dec 16;26(24):12104. doi: 10.3390/ijms262412104 (PMC12733622; doi:10.3390/ijms262412104)
Supplement: Supplementary file 1 [file ijms-26-12104-s001.zip]

Archive with 1 entries (1 files):
- ijms-3936418-supplementary.pdf
